# Supplementary material for: Proof of Concept for Genome Profiling of the Neurofibroma/Sarcoma Sequence in Neurofibromatosis Type 1
Source: Int J Mol Sci. 2024 Oct 9;25(19):10822. doi: 10.3390/ijms251910822 (PMC11476461; doi:10.3390/ijms251910822)
Supplement: Supplementary file 1 [file ijms-25-10822-s001.zip › Supplementary_Table S2.xlsx]

## Sheet: Papers list - literature genes
Reference	Gene lists
Pollard, K., Banerjee, J., Doan, X. et al. A clinically and genomically annotated nerve sheath tumor biospecimen repository. Sci Data 7, 184 (2020). https://doi.org/10.1038/s41597-020-0508-5	NF1 TP53 CDKN2A EED SUZ12 EPC1 ASTE1 DAAX ATRX PCLO TYK2 BRAF EGFR LRP1B MSH3 CCNL2 ATAD3B C1orf233 CDK11B TMEM52 H6PD FBXO2 VPS13D UBR4 RNF19B SFPQ C1orf50 MED8 BTBD19 CYP4A11 DMRTA2 TACSTD2 LRRC53 RNPC3 AMIGO1 CD101 HRNR FLG LCE4A ADAR DCST1 IGSF9 SEC16B ASPM KDM5B SLC45A3 MARC1 EGLN1 TBCE ZNF496 OR2T7 KIDINS220 GREB1 C2orf44 OTOF SLC4A1AP ALK PKDCC SMEK2 ANKRD53 SFXN5 ALMS1 ST3GAL5 EIF2AK3 LON…
Zhang M ET AL. Somatic mutations of SUZ12 in malignant peripheral nerve sheath tumors. Nat Genet. 2014 Nov;46(11):1170-2. doi: 10.1038/ng.3116. Epub 2014 Oct 12. PMID: 25305755; PMCID: PMC4383254.	NF1 RBBP7 NF2 EZH2 SUZ12 AEBP2 ADH7 APOB C1orf192 CANX DNAH1 FASTKD1 GOLGA2 HCN1 HIAT1 MERTK RRAS2 THSD7B WAC ZNF195 AC140481.2 ADRA2A ARHGAP12 ASXL2 BFSP1 BIVM BPIFB4 CDH8 CENPV COL10A1 DHX9 EED EMILIN2 EP400 FHL1 FKBP6 GID8 GPR98 LAMA2 MDGA2 MDGA2 MYEF2 NF2 NOTCH2 PLCD3 PLEKHA8 PLEKHG4B PRKDC RBAK RSPH10B2 SCARA5 SLC17A9 SYNE3 TBX1 TMEM236 TMPRSS15 UNC13A ZFHX4 ZNF518B ZRANB3 A2M ABCA6 ACVR2B A…
De Raedt, T., Beert, E., Pasmant, E. et al. PRC2 loss amplifies Ras-driven transcription and confers sensitivity to BRD4-based therapies. Nature 514, 247–251 (2014). https://doi.org/10.1038/nature13561	AEBP2 EED EZH2 EZH1 HDAC2 JARID2 PCL1 PCL2 PCL3 RBBP4 RBBP7 SIRT1 SUZ12 UTX
Lee W, Teckie S, Wiesner T, et al. PRC2 is recurrently inactivated through EED or SUZ12 loss in malignant peripheral nerve sheath tumors. Nat Genet. 2014;46(11):1227-1232. doi:10.1038/ng.3095	C1orf222 MUTYH ESPN KCNC2 CEP76 TTN OLIG1 CLIC6 PRDM15 CDC42EP1 ATP8A1 SPRR1B DARS2 TRAF3IP3 OSBPL9 ERRFI1 KLHL17 PFKFB3 TM7SF2 EED MTERFD3 SIRT4 HNF1A WDR66 WDR66 KRT1 PDE1B PDE1B CARS2 ARHGEF40 GOLGA6L2 JMJD7- PLA2G4B JMJD7- PLA2G4B TUBGCP4 ABCA3 ASPHD1 CCL5 UNC13D UBE2O ZNF233 MUC16 ZNF559 TTN FOSL2 HAAO SNPH CD96 POLQ GRM7 DSPP PJA2 PJA2 DNAH5 DNAH5 PCDHB12 CPEB4 CDHR2 CDHR2 GCNT6 ZBTB12 SKIV…
Sohier P, Luscan A, Lloyd A, et al. Confirmation of mutation landscape of NF1-associated malignant peripheral nerve sheath tumors. Genes Chromosomes Cancer. 2017;56(5):421-426. doi:10.1002/gcc.22446	NF1 CDKN2A SUZ12 EED KDM2B TP53
Godec A, Jayasinghe R, Chrisinger JSA, et al. Whole exome sequencing reveals the maintained polyclonal nature from primary to metastatic malignant peripheral nerve sheath tumor in two patients with NF1. Neurooncol Adv. 2019;2(Suppl 1):i75-i84. Published 2019 Sep 10. doi:10.1093/noajnl/vdz026	PACS2 VPS72 NCAPH EED KIAA1462 TP53 ZNF195 NXF3 TDRD12 SPACA1 LPIN2 KIAA1919 MUC20 NDUFA6 ZNF71 FREM1 TRIM49 LYZL2 HYDIN NOTCH2 CYP4F11 SIMC1 COL9A2 EPB41L3 TMEM164 ZNF292 ATP1A3 ADCY8 PIAS1 TP53 DEF6 VPS72 DBH UGT2A3 ABCG8 NLRP13 DNAH17 CPZ TGFBRAP1 CFAP47 BTBD8 MCM3AP MRI1 MYH6 APOL1 ZNF35 MUC20 FAM83H DDX11 TRIM49 VPRBP MYLK4 ZDHHC11 OR6B2 MUC5B HYDIN SIMC1 PACSIN2 B3GNT4 GNS KCNK13 LRRCAC ICE…
Vasudevan HN, Payne E, Delley CL, et al. Functional interactions between neurofibromatosis tumor suppressors underlie Schwann cell tumor de-differentiation and treatment resistance. Nat Commun. 2024;15(1):477. Published 2024 Jan 12. doi:10.1038/s41467-024-44755-9	ACOT11 ACTR8 ADAMTS20 ADGRV1 AGAP1 AIM1 AKAP13 ANTXR2 APOB ARHGEF33 ATP11B BICDL2 BIRC5 BOD1 BOLL BRAF BRWD3 BTBD11 BUB1B CAPN14 CCDC40 CD36 CDC6 CDH23 CEACAM4 CFAP47 CPB2 CYB5R1 CYP4B1 DEPDC7 ECE2 EED EFHC1 EMC7 ERBB4 FCGBP FGFR2 FLNC FSIP2 FURIN GABBR2 GALNT2 GALNT5 GBP7 GEMIN5 GLA GPR179 GRM3 HMGXB3 HP INMT ITGA11 KCNH7 KMT2B KRT1 LOC100499484-C9ORF174 MAPK1 MDGA2 ME3 MED12 MROH2B NEDD4 NF1 NF…
Szymanski JJ, Sundby RT, Jones PA, et al. Cell-free DNA ultra-low-pass whole genome sequencing to distinguish malignant peripheral nerve sheath tumor (MPNST) from its benign precursor lesion: A cross-sectional study. PLoS Med. 2021;18(8):e1003734. Published 2021 Aug 31. doi:10.1371/journal.pmed.1003734	VWF HSP90AA1 WFS1 TRDN NEUROG3 PDZD7 ATP7B DNAAF2 CILP ETFB NOC2L TMEM52 C1orf167 PRAMEF2 CELA3B CRYBG2 MAST2 AK5 ADGRL4 HRNR FLG ETV3L RGL1 CAPN2 DNAH14 ERO1B OR2M7 OR2T1 ITSN2 TOGARAM2 GALM CLHC1 TGOLN2 RGPD4 TTC30B CYP20A1 LOC100130451 OR6B3 TGM4 CPOX SLC15A2 ZBBX MAGEF1 DSPP PRSS48 CFAP97 S100Z EPB41L4A LVRN HAVCR1 CCHCR1 FNDC1 TBP SUN1 ZNF853 ZNF316 THSD7A MUC3A MUC12 SH2B2 EPHA1 IQCA1L SPAG…
